# Supplementary material for: An Insulator Element Located at the Cyclin B1 Interacting Protein 1 Gene Locus Is Highly Conserved among Mammalian Species
Source: PLoS One. 2015 Jun 25;10(6):e0131204. doi: 10.1371/journal.pone.0131204 (PMC4481373; doi:10.1371/journal.pone.0131204)
Supplement: S3 Table — (XLSX) [file pone.0131204.s012.xlsx]

## Sheet: S3_Table
S3 Table. Primers for vector construction in colony assay.
Target	Forward	Reverse	Purpose
Ccnb1ip1 insulator	CCGCTCGAGGCCCTGAAGGCAATTTCT	CCATCGATAACTCAACGCTCATTTTAAGATTG	Cloning in XhoI - ClaI site
Ccnb1ip1 insulator	GCTCTAGAGCCCTGAAGGCAATTTCT	TCCCCGCGGAACTCAACGCTCATTTTAAGATTG	Cloning in XbaI - SacII site
cHS4 insulator	CCGCTCGAGGAGCTCACGGGGACAGC	CCATCGATAAGCTTTTTCCCCGTATCC	Cloning in XhoI - ClaI site
cHS4 insulator	GCTCTAGAGAGCTCACGGGGACAGC	TCCCCGCGGAAGCTTTTTCCCCGTATCC	Cloning in XbaI - SacII site
