# Supplementary material for: An Insulator Element Located at the Cyclin B1 Interacting Protein 1 Gene Locus Is Highly Conserved among Mammalian Species
Source: PLoS One. 2015 Jun 25;10(6):e0131204. doi: 10.1371/journal.pone.0131204 (PMC4481373; doi:10.1371/journal.pone.0131204)
Supplement: S4 Table — (XLSX) [file pone.0131204.s013.xlsx]

## Sheet: S4 Table
S4 Table. Primers for qRT-PCR, RT-PCR, and ChIP-qPCR
Target	Forward	Reverse	Type
Gapdh	CTGCACCACCAACTGCTTAG	GTCTTCTGGGTGGCAGTGAT	qRT-PCR
Parp2	GTGAAGTCAGAGCGCCAAG	TAAGCCCGTGGCTCAGGA	qRT-PCR
Ccnb1ip1 (JF1 and B6)	GCTTCCCACCAGGGAATAAC	TGTGTGAGCAATGACAAACG	qRT-PCR
Ccnb1ip1 (JF1 )	GATGGTCTGTTCCAGGTTGAAG	ACATGGCGAATCTCCAAAAG	RT-PCR and sequencing
Gapdh promoter (770 bp downstream from the TSS of NM_008084.3)	GGAGATGATGCGCAAAGGTA	CCGGGGCTTCTTTCTTTACT	ChIP-qPCR (H3K4me3 positive)
Snord cluster (in the Snrpn-Ube3 imprinted domain)	GCTAGAGCCCGAAGAAGTCA	CTCTGTACCGCCACTCTCATC	ChIP-qPCR (H3K9me3 positive)
Uncx	AGAGGCTTTCTCCCATCCTC	TAAGCCCCCTCTTTTCCAAT	ChIP-qPCR (H3K27me3 positive)
116-bp amplicon in the Ccnb1ip1 insulator (present in JF1; absent in B6)	GAACAAGGACATGCCCAAAC	AGACTGCAACTCAACGCTCA	ChIP-qPCR
101-bp amplicon in Region2 in B6 (at right-side of Region 3 in JF1)	CCTCGGCAGTCCTTGTTTG	AGACGGATTTCCCCAGATTC	ChIP-qPCR
118-bp amplicon in Region 4	AAACTCACAGCTTGCTTTTGC	GCTCTGCTCGGAGGATAGTG	ChIP-qPCR
